# Supplementary material for: The DNA replication initiation protein DnaD recognises a specific strand of the Bacillus subtilis chromosome origin
Source: Nucleic Acids Res. 2023 Apr 24;51(9):4322–40. doi: 10.1093/nar/gkad277 (PMC10201434; doi:10.1093/nar/gkad277)
Supplement: gkad277_Supplemental_Files [file gkad277_supplemental_files.zip]

Archive with 3 entries (3 files):
- 20230324_DnaD-DRE_supplementary-tables.xlsx
- DnaD-DRE_supplementary-figures_proof.pdf
- EMD16914_validation-report.pdf
