# Supplementary material for: The DNA replication initiation protein DnaD recognises a specific strand of the Bacillus subtilis chromosome origin
Source: Nucleic Acids Res. 2023 Apr 24;51(9):4322–40. doi: 10.1093/nar/gkad277 (PMC10201434; doi:10.1093/nar/gkad277)
Supplement: gkad277_Supplemental_Files [file gkad277_supplemental_files.zip › 20230324_DnaD-DRE_supplementary-tables.xlsx]

## Sheet: Table S1 - Strains
Table S1. Strains used in this study.
Strain	Genotype	Parent strain	DNA used for construction	Reference	Used in figure
E. coli
DH5α	F– Φ80lacZΔM15 Δ(lacZYA-argF) U169 recA1 endA1 hsdR17 (rK–, mK+) phoA supE44 λ– thi-1 gyrA96 relA1
BL21 (DE3)	fhuA2 [lon] ompT gal [dcm] ΔhsdS
BTH101	F-, cya-99, araD139, galE15, galK16, rpsL1 (Str r), hsdR2, mcrA1, mcrB1.
CW198	MG1655 multiple-deletion strain ΔdinB ΔpolB ΔumuDC ΔIS609 ΔpatD ΔydcV ΔydcU ΔydcT ΔydcS ΔydcR ΔhicA ΔhicB ΔyncJ ΔydcP ΔydcN ΔydcO ΔydcM ΔrecA(1819) Δrnh::kan	MDS42		This work
HM1784	BTH101 Δrnh::kan	BTH101		This work
HM1792	DH5α Δrnh::kan	DH5α		This work
MDS42	MG1655 multiple-deletion strain ΔdinB ΔpolB ΔumuDC ΔIS609 ΔpatD ΔydcV ΔydcU ΔydcT ΔydcS ΔydcR ΔhicA ΔhicB ΔyncJ ΔydcP ΔydcN ΔydcO ΔydcM ΔrecA(1819)	MG1655		Posfai et al. 2006
B. subtilis
CW162	trpC2 amyE::spec(PHAT-dnaD-ssrA-lacIQ18M/W220F)			Winterhalter et al. 2022	S2
CW164	trpC2 amyE::spec(PHAT-dnaD-ssrA-lacIQ18M/W220F) Δ(dnaD-nth)::cat			Winterhalter et al. 2022	S2
CW197	trpC2 amyE::spec(PHAT-dnaD-ssrA-lacIQ18M/W220F) Δ(dnaD-nth-ypoC)::(cat PVEG-bgaB)			Winterhalter et al. 2022	1, 5, S4, S5
CW412	trpC2 amyE::spec(PHAT-dnaD-ssrA-lacIQ18M/W220F) dnaDR205A/K206A/R207A/R208A::kan	CW197	pCW310	This work	5
CW415	trpC2 amyE::spec(PHAT-dnaD-ssrA-lacIQ18M/W220F) dnaDK218A/K221A/R222A::kan	CW197	pCW313	This work	5
CW483	trpC2 ∆6	HM1774	pCW366	This work
CW647	trpC2 amyE::spec(PHAT-dnaD-ssrA-lacIQ18M/W220F) dnaDR205A/K206A/R207A/R208A/K218A/K221A/R222A::kan	CW197	pCW407	This work	5, 6
CW691	trpC2 (dnaA incCDRE>ctactattacttcAacAa dnaN)::cat	HM715	CW657	This work	6
CW963	trpC2 ∆6 amyE::tet(PHSA+1T-mNeonGreenSGlinker-lexA lacIQQ)	CW483	pCW495	This work
CW1129	trpC2 ∆6 mNeonGreen-lexA::tet	CW483	pCW568	This work
CW1130	trpC2 ∆6 mNeonGreen-lexA::tet	HM715	CW483	This work
CW1138	trpC2 amyE::tet(PHAT-mNeonGreen-lexA lacIQQ)	HM715	CW963	This work
CW1139	trpC2 (dnaA incCDRE>ctactattacttcAacAa dnaN)::cat amyE::tet(PHAT-mNeonGreen-lexA lacIQQ)	CW691	CW963	This work
CW1144	trpC2 amyE::spec(PHAT-dnaD-ssrA-lacIQ18M/W220F) gfp-dnaN::cat	CW162	HM771	This work
CW1145	trpC2 amyE::spec(PHAT-dnaD-ssrA-lacIQ18M/W220F) dnaDR205A/K206A/R207A/R208A/K218A/K221A/R222A::kan gfp-dnaN::cat	CW647	HM771	This work
CW1148	trpC2 amyE::spec(PHAT-dnaD-ssrA-lacIQ18M/W220F) mNeonGreen-lexA::tet	CW162	CW1130	This work
CW1149	trpC2 amyE::spec(PHAT-dnaD-ssrA-lacIQ18M/W220F) dnaDR205A/K206A/R207A/R208A/K218A/K221A/R222A::kan mNeonGreen-lexA::tet	CW647	CW1130	This work
HM715 (168CA)	trpC2			Kunst et al. 1997
HM771	trpC2 gfp-dnaN::cat			Veening et al. 2009
HM1774	trpC2 ∆6::cat			Westers et al. 2003

## Sheet: Table S2 - Plasmids
Table S2. Plasmids used in this study.
Plasmid	Genotype	Parent plasmid	Oligos used for construction	Multi-step assembly	Reference
pCW163	bla 'amyE spec PHAT dnaD-ssrA lacIQQ amyE'				Winterhalter et al. 2022
pCW270	bla 'amyE tet PHAT dnaD-ssrA lacIQQ amyE'	pCW163	oCW744/oCW745 + oCW746/oCW747		This work
pCW304	bla 'asnS dnaDR207A-R208A nth ypoC cat 'ponA	pCW66	oCW846/oCW847	-	This work
pCW305	bla 'asnS dnaDK221A-R222A nth ypoC cat 'ponA	pCW66	oCW848/oCW849	-	This work
pCW310	bla 'asnS dnaDK205A-F206A-R207A-R208A nth ypoC cat 'ponA	pCW304	oCW861/oCW862	-	This work
pCW313	bla 'asnS dnaDK218A-K221A-R222A nth ypoC cat 'ponA	pCW305	oCW867/oCW868	-	This work
pCW339	bla 'amyE tet PHAT lacIQQ amyE'	pCW270	oCW926/oCW927	-	This work
pCW364	pE194ts kan Pman cas9 sgRNA(cat)	pJOE8999	oCW980/oCW981	-	This work
pCW365	pE194ts kan Pman cas9 'pksS sgRNA(cat)	pCW364	oCW982/oCW983 + oCW984/oCW985	-	This work
pCW366	pE194ts kan Pman cas9 'pksS 'pksA sgRNA(cat)	pCW365	oCW986/oCW987 + oCW988/oCW989	-	This work
pCW406	bla 'asnS dnaDK205A-F206A-R207A-R208A-K221A-R222A nth ypoC cat 'ponA	pCW310	oCW848/oCW849	-	This work
pCW407	bla 'asnS dnaDK205A-F206A-R207A-R208A-K208A-K221A-R222A nth ypoC cat 'ponA	pCW406	oCW867/oCW868	-	This work
pCW464	bla 'amyE spec PHAT-mNeonGreen-lexA lacIQQ amyE'	pCW163	oCW704/oCW1290 + oCW1289/oCW707 + oCW1287/oCW1288	+	This work
pCW495	bla 'amyE tet PHAT-mNeonGreen-lexA lacIQQ amyE'	pCW464	oCW744/oCW745 + oCW746/oCW747	-	This work
pCW568	yndL yndM yndN tet mNeonGreen-lexA yneA yneB ynzC tkt'	pCW464	oCW1446/oCW1447 + oCW1448/oCW1449 + oCW1450/oCW1451 + oCW1446/oCW1611 + oCW1612/oCW1613 + oCW1614/oCW1451	+	This work

## Sheet: Table S3 - Oligonucleotides
Table S3. Oligonucleotides used in this study.
Oligonucleotide	Sequence (5'→3')
oCW704	ATAACAATTAAGAAAGGAGATTCCTAGGATGG
oCW707	AGCTTGCATGGGATCCTGAGCCGCTTC
oCW744	AGAATGAATATCCGATCCTCTAGAATTCCTG
oCW745	TACTAATCAGTCGATATGAACAGCTTATTTAC
oCW746	TTCATATCGACTGATTAGTACCTATTTTATATCCATAG
oCW747	AGAGGATCGGATATTCATTCTAATTGGTAATCAG
oCW834	fluorescein-TTTTTTTTTT
oCW837	fluorescein-TTTTTTTTTTTTTTTTTTTTTTTTTTTTTTTTTTTTTTTT
oCW846	TCGCAGCTGTACAAGCAAAGCAGAATG
oCW847	ACAGCTGCGAATTTTTGGCTGTGTATTTTTG
oCW848	ATGCAGCTCAGGTTCCTTTTTACAATTG
oCW849	TGAGCTGCATACTCTTTTTGCGGTT
oCW852	fluorescein-CCCCCCCCCCCCCCCCCCCCCCCCCCCCCCCCCCCCCCCC
oCW853	fluorescein-AAAAAAAAAAAAAAAAAAAAAAAAAAAAAAAAAAAAAAAA
oCW854	fluorescein-GGGGGGGGGGGGGGGGGGGGGGGGGGGGGGGGGGGGGGGG
oCW861	AAGCTGCAGCTGCAGTACAAGCAAAG
oCW862	GCTGCAGCTTGGCTGTGTATTTTTGCC
oCW867	CAAGCTGAGTATGCAGCTCAGGTTC
oCW868	TACTCAGCTTGCGGTTCATTCTGCTTTG
oCW926	TCCTAGGCATGCAAGCTAATTCGGTG
oCW927	TGCATGCCTAGGAATCTCCTTTCTTAATTG
oCW980	AAACATAAAACAAGAGTTTTAGAGCTAGAAATAGCAAG
oCW981	TTGTTTTATGTTTCGGTAGGTCTCGCGTAGGTAC
oCW982	TCAATTTTTCCTTTCTAGATTAAGAAATAATCTTCATC
oCW983	AGCACAAGAAGCCTTATTGGCCCGG
oCW984	CCAATAAGGCTTCTTGTGCTGCAGCAATG
oCW985	ATCTAGAAAGGAAAAATTGATGTTTCATCCGCATG
oCW986	TCACTTTAGAGCCCGGGCCAATAAG
oCW987	TGTGGACCTTCTCGTTGGCCGTCGAC
oCW988	GGCCAACGAGAAGGTCCACACCAGTTG
oCW989	TGGCCCGGGCTCTAAAGTGAATTTAGGAGGCTTAC
oCW1029	fluorescein-TTTTTTTTTTTTTTT
oCW1034	TCACTCAAAGGCGGTAATAC
oCW1036	fluorescein-TCACTCAAAGGCGGTAATAC
oCW1039	fluorescein-CTACTATTACTTCTACTA
oCW1040	TAGTAGAAGTAATAGTAG
oCW1054	fluorescein-CTTCTTTTTCTTCTTCTT
oCW1088	fluorescein-TTTTTTTTTTTTTTTTTT
oCW1089	fluorescein-CCCCCCCCCCCCCCCCCC
oCW1090	fluorescein-AAAAAAAAAAAAAAAAAA
oCW1124	fluorescein-GTATTACCGCCTTTGAGTGA
oCW1127	fluorescein-CTCCCCCCCCCCCCCCTC
oCW1128	fluorescein-CTCCTCCCCCCCCTCCTC
oCW1129	fluorescein-ATAATAAAAAAAATAATA
oCW1139	fluorescein-CTCCTCCTCCTCCTCCTC
oCW1140	fluorescein-CCCCCCCTCCTCCCCCCC
oCW1155	fluorescein-CCCCTCCCCCCCCTCCCC
oCW1164	fluorescein-CTCCTCCCCCCCCCCCCC
oCW1165	fluorescein-CCCCCCCCCCCCCTCCTC
oCW1166	fluorescein-CTCCCCCCCCCCCTCCCC
oCW1167	fluorescein-CCCCTCCCCCCCCCCCTC
oCW1216	fluorescein-CACCACCCCCCCCACCAC
oCW1247	fluorescein-CTACTATTACTTCAACAA
oCW1287	TCAGGATCCATGACGAAGCTATCAAAAAGG
oCW1288	AGCTTGCATGTTAATGGACGGTTCTGAACAC
oCW1289	ACCGTCCATTAACATGCAAGCTAATTCGGTGG
oCW1290	AGCTTCGTCATGGATCCTGAGCCGCTTC
oCW1446	TGTTGATTTGGACTTAGAGGCGG
oCW1447	TAGAGGATCGGGTTCAAAAAAAGCAGGCTCG
oCW1448	TTTTTTGAACCCGATCCTCTAGAATTCCTG
oCW1449	AGGGGGTTTGTTGTCGATATGAACAGCTTATTTAC
oCW1450	TCATATCGACAACAAACCCCCTCTCCG
oCW1451	TTTGACGTGTAAGCACTAGCGC
oCW1491	fluorescein-CTCCTCCCCCCCTCCTCC
oCW1492	fluorescein-CTCCTCCCCCCTCCTCCC
oCW1493	fluorescein-CTCCTCCCCCTCCTCCCC
oCW1494	fluorescein-CTCCTCCCCTCCTCCCCC
oCW1495	fluorescein-CTCCTCCCTCCTCCCCCC
oCW1496	fluorescein-CTCCTCCTCCTCCCCCCC
oCW1497	fluorescein-CTCCTCTCCTCCCCCCCC
oCW1498	fluorescein-CTCCTTCCTCCCCCCCCC
oCW1527	GAGGAGGGGGGGGAGGAG
oCW1611	ACCGTCCATTAATCTATTGATCTATCAGATGCATAAAATAACCC
oCW1612	AGATCAATAGATTAATGGACGGTTCTGAACACG
oCW1613	AGGTGCGAAAAATGGTTTCGAAAGGAGAGGAGG
oCW1614	TCGAAACCATTTTTCGCACCTCAAAACGTCG
oCW1691	fluorescein-TTATTATTATTTTTATTA
oHM558	TAGTAGAAGTAATAGTAGGGCCTGTGGATTTGTGGATAAGT
oHM590	cy5-TACTATTACTTCTACTA
oHM778	ACTTATCCACAAATCCACAGGCCC-BHQ2
oSP1132	cy5-CTACTATTACTTCTACTA
oSP1133	cy5-GATGATAATGAAGATGAT
oSP1134	cy5-CCCCCCCCCCCCCCCCCC
oSP1135	cy5-TTTTTTTTTTTTTTTTTT
oSP1137	cy5-AAAAAAAAAAAAAAAAAA
qPCR57	TTTGCATGAACTGGGCAATA
qPCR58	TCCGAACATGTCCAATGAGA
qSF19	GATCAATCGGGGAAAGTGTG
qSF20	CATTTTTATCCTCCTAACGGATAATG

## Sheet: Table S4 - Cryo-EM
Table S4. Cryo-EM data collection and processing.
Data collection and processing
Microscope	Titan Krios
Camera	K3
Voltage (kV)	300
Electron exposure (e- Å-2)	50
Pixel size (Å)	0.831
Defocus range (μm)	-0.7 to -2.7
Symmetry imposed	D2
Initial particle images	12 million
Final particle images	443529
FSC threshold	0.143
Map resolution (Å)	5.47
EMDB code	EMD-16914
Refinement and model validation
Model vs data CC	0.6
Clash score	14.75
Molprobity score	1.88
Bond lengths rmsd (Å)	0.016
Bond angle rmsd (°)	1.079
Poor rotamers (%)	1.89
Ramachandran
Favoured (%)	99.12
Allowed (%)	0.88
Outlier (%)	0
PDB code	8OJJ
